# Supplementary material for: Differential Impact of Hexuronate Regulators ExuR and UxuR on the Escherichia coli Proteome
Source: Int J Mol Sci. 2022 Jul 29;23(15):8379. doi: 10.3390/ijms23158379 (PMC9369180; doi:10.3390/ijms23158379)
Supplement: Supplementary file 1 [file ijms-23-08379-s001.zip]

Archive with 2 entries (2 files):
- Supplementary figures with legends_rev.pdf
- Supplementary Table S1.xlsx
